# Supplementary material for: Activation of AcvR1-Mediated Signaling Results in Semilunar Valve Defects
Source: J Cardiovasc Dev Dis. 2022 Aug 16;9(8):272. doi: 10.3390/jcdd9080272 (PMC9410128; doi:10.3390/jcdd9080272)
Supplement: Supplementary file 1 [file jcdd-09-00272-s001.zip]

Archive with 1 entries (1 files):
- jcdd-1806582-supplementary.pdf
